# Supplementary material for: HIV-1 Nucleocapsid Protein Binds Double-Stranded DNA in Multiple Modes to Regulate Compaction and Capsid Uncoating
Source: Viruses. 2022 Jan 25;14(2):235. doi: 10.3390/v14020235 (PMC8879225; doi:10.3390/v14020235)
Supplement: Supplementary file 1 [file viruses-14-00235-s001.zip]

Archive with 1 entries (1 files):
- viruses-1532565-supplementary.pdf
